# Supplementary material for: Preparation and Characterization of Spray-Dried Hybrid Nanocrystal–Amorphous Solid Dispersions (HyNASDs) for Supersaturation Enhancement of a Slowly Crystallizing Drug
Source: Nanomaterials (Basel). 2023 Aug 25;13(17):2419. doi: 10.3390/nano13172419 (PMC10490532; doi:10.3390/nano13172419)
Supplement: Supplementary file 1 [file nanomaterials-13-02419-s001.zip]

Archive with 1 entries (1 files):
- nanomaterials-2554774-supplementary.pdf
